# Supplementary material for: The Assessment of Multidimensional Clinical, Biological and Patient-Reported Outcomes to Evaluate the Efficacy of Add-On Lactobacillus rhamnosus GG Supplementation in Mild Ulcerative Colitis: A Randomized Pilot Trial
Source: Nutrients. 2026 Apr 23;18(9):1329. doi: 10.3390/nu18091329 (PMC13165221; doi:10.3390/nu18091329)
Supplement: Supplementary file 1 [file nutrients-18-01329-s001.zip]

Archive with 1 entries (1 files):
- nutrients-4201540-supplementary.pdf
